# Supplementary material for: De Novo Whole-Genome Assembly of the Swede Midge (Contarinia nasturtii), a Specialist of Brassicaceae, Using Linked-Read Sequencing
Source: Genome Biol Evol. 2021 Feb 28;13(3):evab036. doi: 10.1093/gbe/evab036 (PMC8011032; doi:10.1093/gbe/evab036)
Supplement: evab036_Supplementary_Data [file evab036_supplementary_data.zip]

Archive with 2 entries (2 files):
- Mori et al. - Supplemental Materials and Figures.docx
- Mori et al. - Supplementary Tables 1-8 - Revised - Final.xlsx
